# Supplementary material for: Integrated Molecular Characterization to Reveal the Association between Kynurenine 3-Monooxygenase Expression and Tumorigenesis in Human Breast Cancers
Source: J Pers Med. 2021 Sep 24;11(10):948. doi: 10.3390/jpm11100948 (PMC8539700; doi:10.3390/jpm11100948)
Supplement: Supplementary file 1 [file jpm-11-00948-s001.zip]

Archive with 1 entries (1 files):
- jpm-1350306-supplementary.pdf
